# Supplementary material for: The Integration and Growth of R in Soil Research: A 10‐Year Analysis
Source: Ecol Evol. 2025 Jun 26;15(7):e71545. doi: 10.1002/ece3.71545 (PMC12202774; doi:10.1002/ece3.71545)
Supplement: Supplementary file 1 — Appendix S1. [file ECE3-15-e71545-s002.zip]

Archive with 3 entries (2 files):
- Supplement appendix/R code in this paper.r
- Supplement appendix/soil.Rdata
- Supplement appendix/
