# Supplementary material for: The Integration and Growth of R in Soil Research: A 10‐Year Analysis
Source: Ecol Evol. 2025 Jun 26;15(7):e71545. doi: 10.1002/ece3.71545 (PMC12202774; doi:10.1002/ece3.71545)
Supplement: Supplementary file 1 — Appendix S1. [file ECE3-15-e71545-s002.zip › Supplement appendix/R code in this paper.r]

#Load required packages
library(ggplot2)
library(grid)
library(gridGraphics)
library(plyr)
library(stringr) 
library(ggQC)
library(ggrepel)
library(wordcloud)
library(scales)
library(lme4)
library(cowplot)


#
#Plot Figure 1 (Fig. 1)
p1<-qplot(x=year, y=yearp*100) +
  geom_point(colour = "dodgerblue4", size = 3) + 
  geom_smooth(method = lm, se = TRUE, colour = "firebrick", fill = "pink", size = 1.5) + 
  scale_y_continuous(name = "Percent of articles that reported use of R (%)",
                     breaks = seq(0, 50, 10)) + 
  scale_x_continuous(name="Year",
                     breaks = seq(2014, 2023, 1))+  
  theme_minimal() +
  theme(
    panel.grid.major = element_line(size = 1, colour = "gray80"), 
    panel.grid.minor = element_blank(), 
    panel.background = element_rect(fill = "white"), 
    axis.text.x = element_text(size = 12, colour = "black"), 
    axis.text.y = element_text(size = 12, colour = "black"), 
    axis.title = element_text(size = 14), 
    axis.title.x = element_text(face = "bold"), 
    axis.title.y = element_text(face = "bold"), 
    axis.ticks = element_line(size = 1)) 
print(p1)
ggsave("Fig1.jpeg")#Save Fig.1
ggsave("Fig1.pdf")
#The end of Figure 1

#
#
#Plot Figure 2 (Fig. 2)
p2 <- ggplot(data = journalR, aes(x = year, y = ratio * 100, color = Journal)) +
  geom_point(size = 2.5) +
  geom_smooth(method = "lm", se = TRUE, linetype = "solid") +  
  scale_x_continuous(name = "Year", breaks = seq(2014,2023,2)) +
  scale_y_continuous(name = "Percent of articles that reported use of R (%)",
                     breaks = seq(0, 80, 10)) +
  theme_minimal() +
  theme(
    panel.grid.major = element_line(size = 0.25, colour = "gray80"),
    panel.grid.minor = element_line(size = 0.25, colour = "gray80"),  
    panel.background = element_rect(fill = "white"),
    axis.text.x = element_text(size = 10, colour = "black",angle=90),
    axis.text.y = element_text(size = 10, colour = "black"),
    axis.title = element_text(size = 10),
    axis.title.x = element_text(face = "bold"),
    axis.title.y = element_text(face = "bold"),
    axis.ticks = element_line(size = 1),
    strip.text.x = element_text(size = 10, face = "bold"), 
    strip.background = element_blank() 
  ) +
  theme(legend.position = "none")+
  facet_wrap(~abj, ncol = 5) 
print(p2)
ggsave("Fig2.jpeg")#Save Fig.2
ggsave("Fig2.pdf")
#The end of Figure 2

p3=ggplot(data=k, aes(x=reorder(package,Freq), y=Freq))+
  geom_col(width = 0.8, fill="skyblue",col='black')+
  scale_y_continuous(name ="Number of articles",
                     limits=c(0,1850),breaks = seq(0, 18500, 500))+
  scale_x_discrete(name = "R Packages with>=100 Articles") +
  geom_text(aes(label = Freq), size = 4, hjust =-0.1, vjust = 0.5) +
  coord_flip()+
  theme_minimal()+
  theme(
    panel.grid.major = element_line(size = 0.25, colour = "gray80"), 
    panel.grid.minor = element_blank(), 
    panel.background = element_rect(fill = "white"),
    axis.text.x = element_text(size = 12, colour = "black"), 
    axis.text.y = element_text(size = 12, colour = "black"),
    axis.title = element_text(size = 13), 
    axis.title.x = element_text(face = "bold"), 
    axis.title.y = element_text(face = "bold"), 
    axis.ticks = element_line(size = 1))
print(p3)
ggsave("Fig3.jpeg")#Save Fig.3
ggsave("Fig3.pdf")
#The end of Fig. 3


p.ASE <- ggplot(data=data.ASE, aes(x=reorder(package,Freq), y=Freq)) +
  geom_col(width = 0.8, fill="skyblue",col='black') +
  scale_y_continuous(name ="",
                     limits=c(0,700),breaks = seq(0, 700, 200)) + 
  scale_x_discrete(name = "") + 
  geom_text(aes(label = Freq), size = 3.5, hjust = -0.2, vjust = 0.3) +
  coord_flip() +
  theme_minimal()+
  theme(
    panel.grid.major = element_line(size = 0.25, colour = "gray80"), 
    panel.grid.minor = element_blank(), 
    panel.background = element_rect(fill = "white"),
    axis.text.x = element_text(angle = 90,size = 10, colour = "black"), 
    axis.text.y = element_text(size = 10, colour = "black"),
    axis.title = element_text(size = 10), 
    axis.title.x = element_text(face = "bold"), 
    axis.title.y = element_text(face = "bold"), 
    axis.ticks = element_line(size = 1),
    plot.title = element_text(size = 10, hjust = 0.5))+
  ggtitle("ASE") 
print(p.ASE)


#Biology and Fertility of Soils,BFS

p.BFS=ggplot(data=data.BFS, aes(x=reorder(package,Freq), y=Freq)) +
  geom_col(width = 0.8, fill="skyblue",col='black') +
  scale_y_continuous(name ="",
                     limits=c(0,120),breaks = seq(0, 120, 20)) + 
  scale_x_discrete(name = "") +
  geom_text(aes(label = Freq), size = 3.5, hjust = -0.2, vjust = 0.3) +
  coord_flip()+
  theme_minimal()+
  theme(
    panel.grid.major = element_line(size = 0.25, colour = "gray80"), 
    panel.grid.minor = element_blank(), 
    panel.background = element_rect(fill = "white"),
    axis.text.x = element_text(angle = 90,size = 10, colour = "black"), 
    axis.text.y = element_text(size = 10, colour = "black"),
    axis.title = element_text(size = 10), 
    axis.title.x = element_text(face = "bold"), 
    axis.title.y = element_text(face = "bold"), 
    axis.ticks = element_line(size = 1),
    plot.title = element_text(size = 10, hjust = 0.5))+
  ggtitle("BFS") 
print(p.BFS)


#Catena, Catena

p.Catena=ggplot(data=data.Catena, aes(x=reorder(package,Freq), y=Freq)) +
  geom_col(width = 0.8, fill="skyblue",col='black') +
  scale_y_continuous(name ="",
                     limits=c(0,250),breaks = seq(0, 250, 50)) + 
  scale_x_discrete(name = "") +
  geom_text(aes(label = Freq), size = 3.5, hjust =-0.2, vjust = 0.3) +
  coord_flip()+
  theme_minimal()+
  theme(
    panel.grid.major = element_line(size = 0.25, colour = "gray80"), 
    panel.grid.minor = element_blank(), 
    panel.background = element_rect(fill = "white"),
    axis.text.x = element_text(angle = 90,size = 10, colour = "black"), 
    axis.text.y = element_text(size = 10, colour = "black"),
    axis.title = element_text(size = 10), 
    axis.title.x = element_text(face = "bold"), 
    axis.title.y = element_text(face = "bold"), 
    axis.ticks = element_line(size = 1),
    plot.title = element_text(size = 10, hjust = 0.5))+
  ggtitle("Catena") 
print(p.Catena)


#European Journal of Soil Biology, EJSB

p.EJSB=ggplot(data=data.EJSB, aes(x=reorder(package,Freq), y=Freq)) +
  geom_col(width = 0.8, fill="skyblue",col='black') +
  scale_y_continuous(name ="",
                     limits=c(0,120),breaks = seq(0, 120, 40)) + 
  scale_x_discrete(name = "") +
  geom_text(aes(label = Freq), size = 3.5, hjust =-0.2, vjust = 0.3) +
  coord_flip()+
  theme_minimal()+
  theme(
    panel.grid.major = element_line(size = 0.25, colour = "gray80"), 
    panel.grid.minor = element_blank(), 
    panel.background = element_rect(fill = "white"),
    axis.text.x = element_text(angle = 90,size = 10, colour = "black"), 
    axis.text.y = element_text(size = 10, colour = "black"),
    axis.title = element_text(size = 10), 
    axis.title.x = element_text(face = "bold"), 
    axis.title.y = element_text(face = "bold"), 
    axis.ticks = element_line(size = 1),
    plot.title = element_text(size = 10, hjust = 0.5))+
  ggtitle("EJSB") 
print(p.EJSB)


#European Journal of Soil Science, EJSS

p.EJSS=ggplot(data=data.EJSS, aes(x=reorder(package,Freq), y=Freq)) +
  geom_col(width = 0.8, fill="skyblue",col='black') +
  scale_y_continuous(name ="",
                     limits=c(0,50),breaks = seq(0, 50, 10)) + 
  scale_x_discrete(name = "") +
  geom_text(aes(label = Freq), size = 3.5, hjust =-0.2, vjust = 0.3) +
  coord_flip()+
  theme_minimal()+
  theme(
    panel.grid.major = element_line(size = 0.25, colour = "gray80"), 
    panel.grid.minor = element_blank(), 
    panel.background = element_rect(fill = "white"),
    axis.text.x = element_text(angle = 90,size = 10, colour = "black"), 
    axis.text.y = element_text(size = 10, colour = "black"),
    axis.title = element_text(size = 10), 
    axis.title.x = element_text(face = "bold"), 
    axis.title.y = element_text(face = "bold"), 
    axis.ticks = element_line(size = 1),
    plot.title = element_text(size = 10, hjust = 0.5))+
  ggtitle("EJSS") 
print(p.EJSS)


#Geoderma, Geoderma

p.Geoderma=ggplot(data=data.Geoderma, aes(x=reorder(package,Freq), y=Freq)) +
  geom_col(width = 0.8, fill="skyblue",col='black') +
  scale_y_continuous(name ="",
                     limits=c(0,160),breaks = seq(0, 160, 40)) + 
  scale_x_discrete(name = "") +
  geom_text(aes(label = Freq), size = 3.5, hjust =-0.2, vjust = 0.3) +
  coord_flip()+
  theme_minimal()+
  theme(
    panel.grid.major = element_line(size = 0.25, colour = "gray80"), 
    panel.grid.minor = element_blank(), 
    panel.background = element_rect(fill = "white"),
    axis.text.x = element_text(angle = 90,size = 10, colour = "black"), 
    axis.text.y = element_text(size = 10, colour = "black"),
    axis.title = element_text(size = 10), 
    axis.title.x = element_text(face = "bold"), 
    axis.title.y = element_text(face = "bold"), 
    axis.ticks = element_line(size = 1),
    plot.title = element_text(size = 10, hjust = 0.5))+
  ggtitle("Geoderma") 
print(p.Geoderma)


#Pedosphere, Pedosphere

p.Pedosphere=ggplot(data=data.Pedosphere, aes(x=reorder(package,Freq), y=Freq))+
  geom_col(width = 0.8, fill="skyblue",col='black') +
  scale_y_continuous(name ="",
                     limits=c(0,50),breaks = seq(0, 50, 20)) + 
  scale_x_discrete(name = "") +
  geom_text(aes(label = Freq), size = 3.5, hjust =-0.2, vjust = 0.3) +
  coord_flip()+
  theme_minimal()+
  theme(
    panel.grid.major = element_line(size = 0.25, colour = "gray80"), 
    panel.grid.minor = element_blank(), 
    panel.background = element_rect(fill = "white"),
    axis.text.x = element_text(angle = 90,size = 10, colour = "black"), 
    axis.text.y = element_text(size = 10, colour = "black"),
    axis.title = element_text(size = 10), 
    axis.title.x = element_text(face = "bold"), 
    axis.title.y = element_text(face = "bold"), 
    axis.ticks = element_line(size = 1),
    plot.title = element_text(size = 10, hjust = 0.5))+
  ggtitle("Pedosphere") 
print(p.Pedosphere)


#Plant and Soil, PS

p.PS=ggplot(data=data.PS, aes(x=reorder(package,Freq), y=Freq)) +
  geom_col(width = 0.8, fill="skyblue",col='black') +
  scale_y_continuous(name ="",
                     limits=c(0,550),breaks = seq(0, 550, 150)) + 
  scale_x_discrete(name = "") +
  geom_text(aes(label = Freq), size = 3.5, hjust =-0.2, vjust = 0.3) +
  coord_flip()+
  theme_minimal()+
  theme(
    panel.grid.major = element_line(size = 0.25, colour = "gray80"), 
    panel.grid.minor = element_blank(), 
    panel.background = element_rect(fill = "white"),
    axis.text.x = element_text(angle = 90,size = 10, colour = "black"), 
    axis.text.y = element_text(size = 10, colour = "black"),
    axis.title = element_text(size = 10), 
    axis.title.x = element_text(face = "bold"), 
    axis.title.y = element_text(face = "bold"), 
    axis.ticks = element_line(size = 1),
    plot.title = element_text(size = 10, hjust = 0.5))+
  ggtitle("PS") 
print(p.PS)


#Soil and Tillage Research,STR

p.STR=ggplot(data=data.STR, aes(x=reorder(package,Freq), y=Freq)) +
  geom_col(width = 0.8, fill="skyblue",col='black') +
  scale_y_continuous(name ="",
                     limits=c(0,70),breaks = seq(0,70,20)) + 
  scale_x_discrete(name = "") +
  geom_text(aes(label = Freq), size = 3.5, hjust =-0.2, vjust = 0.3) +
  coord_flip()+
  theme_minimal()+
  theme(
    panel.grid.major = element_line(size = 0.25, colour = "gray80"), 
    panel.grid.minor = element_blank(), 
    panel.background = element_rect(fill = "white"),
    axis.text.x = element_text(angle = 90,size = 10, colour = "black"), 
    axis.text.y = element_text(size = 10, colour = "black"),
    axis.title = element_text(size = 10), 
    axis.title.x = element_text(face = "bold"), 
    axis.title.y = element_text(face = "bold"), 
    axis.ticks = element_line(size = 1),
    plot.title = element_text(size = 10, hjust = 0.5))+
  ggtitle("STR") 
print(p.STR)


#Soil Biology and Biochemistry,SBB

p.SBB=ggplot(data=data.SBB, aes(x=reorder(package,Freq), y=Freq)) +
  geom_col(width = 0.8,fill="skyblue", col='black') +
  scale_y_continuous(name ="",
                     limits=c(0,550),breaks = seq(0, 550, 150)) + 
  scale_x_discrete(name = "") +
  geom_text(aes(label = Freq), size = 3.5, hjust =-0.2, vjust = 0.3) +
  coord_flip()+
  theme_minimal()+
  theme(
    panel.grid.major = element_line(size = 0.25, colour = "gray80"), 
    panel.grid.minor = element_blank(), 
    panel.background = element_rect(fill = "white"),
    axis.text.x = element_text(angle = 90,size = 10, colour = "black"), 
    axis.text.y = element_text(size = 10, colour = "black"),
    axis.title = element_text(size = 10), 
    axis.title.x = element_text(face = "bold"), 
    axis.title.y = element_text(face = "bold"), 
    axis.ticks = element_line(size = 1),
    plot.title = element_text(size = 10, hjust = 0.5))+
  ggtitle("SBB") 
print(p.SBB)

#Place the 10 images from Figure 4 on one canvas.
plot_grid(p.ASE, p.BFS, p.Catena, p.EJSB,p.EJSS, 
          p.Geoderma, p.Pedosphere, p.PS, p.STR, p.SBB, 
          align="hv",
          ncol = 5, nrow = 2,
          rel_widths = c(1.5, 1.5, 1.5, 1.5,1.5),  
          rel_heights = c(1.5, 1.5))
ggsave("Fig4.jpeg")#Save Fig.4
ggsave("Fig4.pdf")
#The end of Figure 4

p5.1=ggplot(data = dd1) +
  geom_smooth(mapping = aes(x = year, y = ratio),
              colour = "firebrick", fill = "pink", size = 1.5)+
  geom_point(mapping = aes(x = year, y = ratio))+
  scale_y_continuous("Package number / article",breaks =seq(0,4,0.5)) +
  scale_x_continuous("Year", breaks = 2014:2023) +
  theme_minimal() +
  theme(
    panel.grid.major = element_line(size = 1, colour = "gray80"), 
    panel.grid.minor = element_blank(), 
    panel.background = element_rect(fill = "white"), 
    axis.text.x = element_text(size = 12, colour = "black"), 
    axis.text.y = element_text(size = 12, colour = "black"), 
    axis.title = element_text(size = 14), 
    axis.title.x = element_text(face = "bold"), 
    axis.title.y = element_text(face = "bold"), 
    axis.ticks = element_line(size = 1)) 
print(p5.1)
